# Supplementary material for: e14a2 Transcript Favors Treatment-Free Remission in Chronic Myeloid Leukemia When Associated with Longer Treatment with Tyrosine Kinase Inhibitors and Sustained Deep Molecular Response
Source: J Clin Med. 2024 Jan 29;13(3):779. doi: 10.3390/jcm13030779 (PMC10856594; doi:10.3390/jcm13030779)
Supplement: Supplementary file 1 [file jcm-13-00779-s001.zip]

Archive with 1 entries (1 files):
- jcm-2797965-supplementary.pdf
